# Supplementary material for: Eurasian and African mitochondrial DNA influences in the Saudi Arabian population
Source: BMC Evol Biol. 2007 Mar 1;7:32. doi: 10.1186/1471-2148-7-32 (PMC1810519; doi:10.1186/1471-2148-7-32)
Supplement: Additional File 3 — Matrix of Fst haplotypic distances [file 1471-2148-7-32-S3.xls]

## Sheet: Hoja1
Fst	Irq	Jor	Irn	Tuk	Eth	Kur	Yem	Sud	Pal	Egy	Syr	Ken	Ara	Bed	Drz
Irq	0.00000
Jor	0.00452	0.00000														p<0.001
Irn	0.00075	0.00550	0.00000													p<0.01
Tuk	0.00268	0.00534	0.00217	0.00000												p<0.05
Eth	0.00616	0.01293	0.00748	0.01331	0.00000
Kur	0.00166	0.00498	0.00045	0.00093	0.01080	0.00000
Yem	0.00489	0.01250	0.00630	0.01080	0.00725	0.00954	0.00000
Sud	0.00790	0.01495	0.00936	0.01454	0.00552	0.01252	0.00954	0.00000
Pal	0	0.00520	0	0.00169	0.00473	0.00094	0.00447	0.00616	0.00000
Egy	0.00231	0.00685	0.00212	0.00534	0.00498	0.00387	0.00590	0.00558	0.00027	0.00000
Syr	0.00010	0.00412	0.00006	0.00272	0.00480	0.00156	0.00539	0.00709	0	0.00107	0.00000
Ken	0.00649	0.01259	0.00740	0.01324	0.00389	0.01067	0.00713	0.00451	0.00441	0.00454	0.00475	0.00000
Ara	0.00508	0.01198	0.00686	0.01235	0.00735	0.01047	0.00602	0.01083	0.00436	0.00585	0.00577	0.00896	0.00000
Bed	0.00249	0.01252	0.00514	0.01156	0.00300	0.00855	0.00489	0.00362	0.00290	0.00114	0.00353	0.00367	0.00279	0.00000
Drz	0.02607	0.03246	0.02657	0.03132	0.02888	0.02692	0.03131	0.03225	0.02508	0.02686	0.02427	0.02948	0.03027	0.02876	0.00000
